# Supplementary material for: The Use of Recommended Communication Techniques by Maryland Family Physicians and Pediatricians
Source: PLoS One. 2015 Apr 9;10(4):e0119855. doi: 10.1371/journal.pone.0119855 (PMC4391842; doi:10.1371/journal.pone.0119855)
Supplement: S1 Dataset — This is the dataset that contains the data collected from Family physicians using the Physician Survey. The variables in the dataset begin with a Q followed by a number, which corresponds to the specific question in the Physician survey. Some questions contain sub-questions, and these corresponding variables contain an underscore after the question number followed by a number/letter to denote the sub-question. Furthermore, for Question 12 on the Physician Survey, participants answered a) How often they use communication techniques, and b) Do they think it is effective, which are denoted by an “a” or “b” in the variable. The values of the variables in the dataset correspond to the numbers listed next to the answer choices on the Physician Survey. (XLS) [file pone.0119855.s002.xls]

## Sheet: family_physicians_dataset
ID	Q2b_1	Q2b_2	Q2b_3	Q12_1a	Q12_1b	Q12_2a	Q12_2b	Q12_3a	Q12_3b	Q12_4a	Q12_4b	Q12_5a	Q12_5b	Q12_6a	Q12_6b	Q12_7a	Q12_7b	Q12_8a	Q12_8b	Q12_9a	Q12_9b	Q12_10a	Q12_10b	Q12_11a	Q12_11b	Q12_12a	Q12_12b	Q12_13a	Q12_13b	Q12_14a	Q12_14b	Q12_15a	Q12_15b	Q12_16a	Q12_16b	Q12_17a	Q12_17b	Q13	Q15	Q16	Q20_1	Q21	Q24	Q25	Q26
3	10	90		1		4	9	4	1	2	9	5	9	1	9	3	9	3	9	3	9	3	9	3	9	3	9	2	9	1	9	2	9	3	9	4	1	2	2	1	1	2	1975	2	1
7	80	15	5	4	1	5	1	4	1	4		5	1	4	1	4	1	3	1	4	1	4	1	2	1	4	1			1		2	1	4	1	5	1		1	1	1	1	1985	1	6
23	10	60	30	2	2	4	1	4	1	1	9	4	1	4	1	3	1	2	2	3	1	3	1	2	2	3	1	2	9	1	2	2	9	3	1	3	1	2	2	2	1	2	1981	2	1
24	5	90	5																																				1	2	1	2	1977	2	1
34	10	90																																					1	1	1	2	1985	1	1
35	20	78	2	3	1	4	1	3	9	3	9	5	1	5	1	5	1	5	1	5	1	4	1	3	1	3	1	3	1	1	9	3	1	3	1	2	9	1	2	2	1	2	2002	1	1
40	5	90	5	2	1	4	1	3	1	2	1	4	1	3	1	4	9	3	9	3	1	3	9	1	9	4	1	1	9	1	9	1	1	3	9	3	1	2	2	1	1	2	1990	1	1
45	20	25	5	4	1	3	1	4	1	4	1	5	1	3	1	3	1	3	1	4	1	4	1	3	1	3	1	3	1	1	9	2	1	3	1	2	1	2	2	2	1	2	1976	2	1
46	90	10		3		3		2		3		4		4		4		3		5		5		1		2		3		1		3		3		2		2	2	2	1	1	1983	1	1
54	5	95	0	3	9	4	1	4	1	3	9	4	1	3	9	3	9	3	1	4	1	2	9	2	9	4	9	2	9	1	9	2	1	4	1	4	1	1	1	1	1	2	1991	1	1
63	0	95	5	2		4		4		3		4		3		4		4		3		4		3		3		2		1		1		2		2		2	1	2	1	1	1968	2	1
71	25	74	1																																				1	2	1	2	2000	1	1
73	30	60	10	3	1	4	1	4	1	4	9	4	1	4	1	4	9	4	9	3	9	3	1	3	9	4	9	3	1	1	9	3	9	3	1	5	1	2	1	1	1	1	1987	2	1
79	75	20	5	3	1	4	1	4	1	4	1	4	1	4	1	4	1	4	1	4	1	4	1	3	1	3	1	3	1	1	9	3	1	3	1	5	1	2	1	2	2	5	2006	1	1
83	40	40	20																																				1	1	1	2	1983	2	1
87				3	1	3	1	3	9	2		4	1	4	1	3	9	3	1	3	1	3	1	1		3	9	2	9	1		1		3	1	3	1	1	2	2	7	4	1997	1	4
91	5	95		4	9	5	9	4	9	4	9	4	9	4	9	3	9	2	9	3	9	3	9	2	9	3	9	3	9	1	9	2	9	2	9	2	9	2	2	2	1	2	1997	1	1
101	80	20	0	3	1	3	1	5	1	3	1	4	1	5	1	5	1	2	9	5	1	4	1	1	9	4	1	1	9	1	9	3	1	3	1	4	1	2	1	2	1	2	1996	1	1
103				3	1	2	2	3	1	3	1	4	1	4	1	3	1	3	1	4	1	2	1	3	1	2	1	2	1	1	1	2	1	2	1	5	1	2	1	2	10	5	1985	1	1
113	50	30	20	5	1	5	1	4	1	3	1	5	1	3	1	5	1	3	1	4	1	3	1	4	2	4	2	3	1	1	1	3	1	3		5		2	2	1	8	2		1	3
117	20	80		4	1	4	9	4	1	4	1	4	1	4	1	4	1	5	1	5	1	2		2		4	9	2		1		3	1	3	1	5	9	1	1	1	1	2	1990	1	1
127	75	25	0	1	9	3	9	4	9	3	9	5	9	1	9	1	9	1	9	1	9	1	9	1	9	1	9	1	9	1	9	1	9	1	9	5	9	1	1	2	1	5	1994	1	1
134	5	90	5	3	1	3	1	4	1	3	1	4	1	4	1	3	1	3	1	3	1	3	1	3	1	4	1	3	1	2	1	3	1	1	1	5	1	1	2	1	1	2	1988	2	1
138	46	52	2	3	1	3	9	4	1	4	1	4	1	3	9	3	9	2	9	3	9	2	9	2	9	3	9	3	9	2	9	3	9	2	9	2	9	2	2	2	1	2	1991	1	1
139	80	19	1	2	1	4	1	5	1	3	1	5	1	5	1	2	1	1	1	5	1	3	1	1	9	2	2	2	1	1	9	3	1	2	1	3	1	1	1	2	10	5		1	2
168	0	80	20	4	1	4		4		4		3		2		3		3		5		3		2		2		2		1		2		3		2		1	1	2	1	1	1980	2	1
188				2	1	3	1	4	1	3	1	4	1	2	1	5	1	3	1	4	1	3	1	3	1	3	9	4	1	3	2	4	1	3	1	2	1	1	1	2	4	3	1984	1
189	0	95	5	3	1	3	1	3	1	3	1	3	1	3	1	3	9	2	9	3	1	3	1	3	1	3	9	3	1	2	9	3	1	3	1	2	1	1	2	1	9	2	2000	1	1
193				3	1	2	1	4	1	1		4	1	1		4	1	1		3	1	2	1	3		3		2	1	1		2	1	1		2	1	1	2	2	7	4	1975	2	1
200				4	1	4	1	3	9	3	1	5	1	4	1	5	1	5	1	5	1	5	1	4	1	4	1	4	1	3	9	4	1	4	1	5	1	2	2	1	9	4	2000	1	3
210	0	75	25	1	1	3	1	4	1	1	1	4	1	3	1	2	1	2	1	3	1	1	1	1	1	4	1	2	1	1	1	2	1	2	1	5	1	2	2	2	1	2	1995	1	1
217	70	20	10																																			1	1	2	10	3	2000	1	1
224	0	95	5	2	9	3	9	4	1	1	9	4	1	4	1	3	9	1	9	4	1	3	1	2	1	2	9	1	9	1	9	1	9	1	9	1	9	1	1	2	1	2	1989	1	1
228	95	5	0	4	9	4	9	4	9	4	9	5	9	4	9	4	9	3	9	5	9	3	9	3	9	1	9	3	9	1	9	3	9	3	9	4	9	1	1	2	8	4		1	1
230	0	90	10	3	1	5	1	5	1	3	1	5	1	5	1	5	1	3	1	5	1	3	1	3	1	3	1	1	9	1	9	3	1	3	1	5	1	2	2	1	10	5	2005	1	1
231	10	85	5	3	1	3	1	4	9	4	1	4	1	2	9	3	1	1	9	3	1	3	1	2	9	3	9	3	1	1	9	3	1	2	9	1	9	2	2	2	1	2	1995	1	1
239	0	95	5	4	9	5	9	4	9	4	9	5	9	5	9	2	9	3	9	3	9	3	9	3	9	3	9	1	9	2	9	1	9	2	9	3	9	2	2	2	1	1	1991	1	1
243	90	10	0	1		4	9	4	9	1		5	9	4	9	4	1	4	1	3	9	3	9	2	9	3	1	4	9	3	9	2	9	2	9	3	1	2	2	2	1	2	1955	1	4
247	0	100	0	3		3		3		3		3		3		3		3		3		3		3		3		3		3		3		3		3		1	2	2	1	1	1958	2	4
256	20	79	21	4	1	4	9	3	9	2	9	5	1	5	1	5	1	4	1	5	9	3	1	3	1	4	9	2	9	1		3	1	3	9	5	1	1	1	2	9	5	1989	1	4
261	0	95	5	2	9	4	1	4	1	2	9	4	1	4	1	3	1	1	9	4	1	2	1	2	1	3	1	1	9	1	9	1	9	1	9	4	1	2	2	2	1	2	2002	2	1
263	40	40	20	5	1	4	1	4	1	4	1	5	1	5	1	5	1	5	1	5	1	4	9	4	9	4	9	4	1	3	9	3	9	4	1	2	9	1	1	1	1	2	1972	2	1
264	0	98	2																																				2	1	1	2	1982	2	2
267	0	95	5																																			2	2	2	1	2	1999	1	1
291	5	90	5	4	4		4		4		4		4		4		4		3			4		4		3		4		3		4		3		3		1	2	2	1	1	1963	1	4
313	2	93	5	4	1	4	1	3	1	3	1	5	1	3	1	5	1	4	1	4	1	3	1	2	9	3	1	3	1	2	9	3	1	1	9	3	1	2	1	2	1	2	1988	2	1
324	70	29	1	3	1	4	1	4	1	3	1	5	1	4	1	3	1	3	1	3	1	3	1	3	1	3	1	2	1	1		2	1	3	1	2	1	2	2	2	1	2	2001	1	1
343	20	70	10	3	1	5	1	5	1	4	1	4	1	5	1	5	1	3	1	3	1	4	1	3	1	4	1	5	1	2	9	4	1	2	9	5	1	1	1	1	10	2	1994	1	3
348	10	85	5	3	1	4	1	4	1	4	1	5	1	3	9	2	9	2	9	4	1	4	9	2	9	5	1	4	9	1	9	3	1	3	9	1	1	1	2	1	1	2	1983	2	1
349	98	1	1	4		4		4		3		4		3		4		4		4		4		3		3		3		1		2		4		5		1	2	1	1	1	1982	2	3
360	40	10	50	3	1	4	1	4	1	3	1	5	1	2	1	2	9	1	9	3	9	1	9	1	9	1	9	1	9	1	9	1	9	1	9	5	1	1	2	1	10	3	1997	2
367	0	95	5	3	9	4	9	4	9	3	9		9	4	9	3	9	3	9	4	9	3	9	3	9	3	9	3	9	2	9	2	9	3	9	3	9	2	1	2	1	2	1987	1	1
368	20	60	20	3	9	4	9	4	9	3	9	4	9	3	9	3	9	3	9	3	9	2	9	2	9	3	9	2	9	2	9	2	9	2	9	1	9	2	2	2		1	1983	2	1
374	75	25	0	4		4		4		4		4		4		4		4		4		3		4		4		3		2		4		4		3		1	1	2	2	4	1981	2	1
377	5	90	5	3	9	3	9	4	1	3	1	4	1	4	9	3	9	3	9	3	9	2	9	2	9	2	9	2	9	1	9	1	9	4	1	3	1	2	2	1	1	2	1983	1	1
384	50	40	10	3	9	3	9	3	9	3	9	4	1	4	1	4	1	4	1	4	1	4	1	1	9	3	1	2	1	1	9	2	1	2	1	4	1	2	1	1	10	5	1983	1	3
386	80	15	5	4		4		4		4		4		4		4		4		4		4		3		4		3		1		3		3		5		2	1	2	1	3	2001	1	1
391	0	99	1	4	1	3	1	5	1	2	9	5	1	5	1	3	9	2	9	5	1	4	9	5	9	3	9	2	1	1	9	3	1	3	1	4	1		1	2	1	2	1999	2	1
396	5	94	1	3	1	4	9	4	9	3	1	5	1	4	1	4	1	3	1	4	1	3	1	3	9	4	9	3	1	2	9	4	1	2	9	4	1	1	2	1	1	2	1999	1	4
402	70	20	10	2		4	1	4	1	4	1	4	1	1	9	2	9	1	9	3	9	3	9	1	9	4	9	1	9	1	9	1	9	3	9	4	9	2	1	1	1	2	2003	2	1
416				3	1	4	1	3	1	2	9	4	1	2	9	4	1	3	9	3	1	2	1	2	1	4	1	1	9	1	9	2	1	3	1	4	1	2	1	2	7	4	1980	2	1
417	40	60	0																																				1		10	5	1982	2	1
420	25	50	25	3	2	2	2	4	1	3	1	3	1	3	1	5	1	3	2	4	9	3	9	2	9	3	9	4	1	1	9	2	9	2	1	2	1	2	1	2	7	4	1996	2	1
431	2	95	3																																				2	2	1	2	1991	1	1
442	0	95	5		9		9		9		9		9		9		9		9		9		9		9		9		9		9		9		9		9	2	2	2	1	2	1985	2	1
443				4	9	3	9	3	1	4	1	5	1	5	1	5	9	5	9	5	1	5	1	5	1	4	1	3	1	2	1	3	1	4	1	5	1	1	1	2	6	5	2000	1	1
445				4	1	4	1	3	1	3	1	4	1	2	1	3	1	2	1	3	1	4	1	3	1	3	1	2	1	1	1	1	1	3	1	5	1	1	1	2	5	3	1997	1	1
454	80	20	0	4	1	4	9	3	1	3	9	4	9	3	9	3	9	3	9	4	9	3	9	1		4	9	2		1		2	1	2		4	1	1	1	2	9	2	1989	2	1
466	0	95	5	3	1	4	9	4	1	3	1	4	1	3	1	4	1	2	1	4	1	3	1	3	1	3	9	2	9	2	1	3	1	3	1	3	1	2	2	1	1	1	1980	1	1
468	90	10	0	4	1	4	1	3	1	3	1	4	1	4	1	4	1	2	9	4	1	4	1	3	1	2	2	2	1	1	2	1	9	2	1	5	1	2	1	2	4	5	2005	1	1
481	10	90	0	2		4		4		4		5		4		4		4		4		4		3		4		4		1		3		2		4		1	2	1	1	2	1996	1	4
491	0	100	0	3	1	4	1	4	1	3	1	5	1	4	1	5	1	4	1	5	1	3	1	3	1	4	1	4	1	2	1	2	1	3	1	4	1	1	1	2	9	5	1982	1	2
493	0	95	5	9	3	9	3	9	3	1	9	5	9	5	9	4	9	4	9	4	9	3	9	3	9	3	9	3	9	1	9	2	9	3	9	4	9	2
498	4	95	1	3	1	4	9	4	1	5	1	5	1	3	1	5	1	3	1	5	1	3	9	1	9	5	1	1	9	1	9	2	9	3	1	3	1	2	2	1	1	1	2002	1	1
499	0	85	15	3		4		4		3		4		4		4		4		4		3		3		4		3		2		3		3		4		1	1	1	1	2	2001	1	4
513	5.8	92.4	1.8	3	1	3	1	3	1	3	1	3	1	3	1	4	1	2	9	4	1	2	9	2	9	4	9	2	1	2	9	2	1	3		2		1	1	2	1	2	1990	2	1
518	50	40	10	3	1	5	1	4	1	3	9	5	1	5	9	5	2	5	9	5	1	4	1	3	1	3	9	4	9	2	9	2	9	2	9	3	1	2	1	1	7	2	1999	2	1
522	50	30	20	3	3	1	4	1	4	1	3	1	4	1	4	1	3	1	3	1	3	1	3	1	3	1	3	1	2	9	2	9	2	9	3	1	5	1	3	1	2	5	2006		2
533	30	70	0	4	1	3	2	4	1	4	1	4	1	5	1	4	2	5	1	5	1	4	2	2	9	3	1	5	1	1	9	3	1	3	1	3	1	1	1	1	2	4	2002	1	2
																																							2	1	10		1987	1	4
