# Supplementary material for: The Use of Recommended Communication Techniques by Maryland Family Physicians and Pediatricians
Source: PLoS One. 2015 Apr 9;10(4):e0119855. doi: 10.1371/journal.pone.0119855 (PMC4391842; doi:10.1371/journal.pone.0119855)
Supplement: S2 Dataset — This is the dataset that contains the data collected from Pediatrician using the Physician Survey. The variables in the dataset begin with a Q followed by a number, which corresponds to the specific question in the Physician Survey. Some questions contain sub-questions, and these corresponding variables contain an underscore after the question number followed by a number/letter to denote the sub-question. Furthermore, for Question 12 on the Physician Survey, participants answered a) How often they use communication techniques, and b) Do they think it is effective, which are denoted by an “a” or “b” in the variable. The values of the variables in the dataset correspond to the numbers listed next to the answer choices on the Physician Survey. (XLS) [file pone.0119855.s003.xls]

## Sheet: pediatricians_dataset
ID	Q2b_1	Q2b_2	Q2b_3	Q12_1a	Q12_1b	Q12_2a	Q12_2b	Q12_3a	Q12_3b	Q12_4a	Q12_4b	Q12_5a	Q12_5b	Q12_6a	Q12_6b	Q12_7a	Q12_7b	Q12_8a	Q12_8b	Q12_9a	Q12_9b	Q12_10a	Q12_10b	Q12_11a	Q12_11b	Q12_12a	Q12_12b	Q12_13a	Q12_13b	Q12_14a	Q12_14b	Q12_15a	Q12_15b	Q12_16a	Q12_16b	Q12_17a	Q12_17b	Q13	Q15	Q16	Q20_1	Q21	Q24	Q25	Q26
1	75	23	2	2	9	3	1	2	9	1		3	1	1		2	1	1		2	1	1		1		2	1	4	1	1		3	1	1		1		2	2	2	1	1		2	6
14	99	1		4	1	4	1	4	1	2	9	4	1	4	1	4	9	4	1	4	1	3	9	1	9	2	9	2	9	1	9	2	9	2	9	5	1	2	2	2	4	4		1	1
17	5	93	2	3	9	4	9	3	9	2	9	4	9	3	9	3	9	2	9	4	9	3	9	2	9	1	9	3	9	1	9	3	9	2	9	2	9	2	2	2	1	2	1960	2	1
26	10	90	0	3	2	4	1	4	1	2	9	4	1	1	2	2	2	1	2	2	9	2	9	1	9	3	2	1	9	1	9	2	1	1	2	3	9	2	1	2	1	2	1972	2	1
27	0	100	0	3	9	4	9	3	9	1	9	4	9	3	9	4	1	3	1	3	9	3	1	3	9	5	9	3	1	2	1	3	1	1	9	5	1	1	1	1	3	5	1989	2	1
28	20	75	5	2	1	4	1	4	1	3	1	4	1	2	1	4	1	4	1	5	1	4	1	4	1	3	1	2	1	1	1	1	1	1	9	1	9	1	2	2	1	2		2	1
35	60	40	0	3	1	4	1	4	1	2	9	5	1	4	1	3	9	3	9	4	1	4	1	4	1	3	9	4	1	1	9	3	9	3	9	5	1	1	2	1	1	2	1969	1	1
36	40	55	5																																			1	1	1	7	4	1987	1	2
37	30	68	2	3	1	4	1	4	1	3	1	4	1	4	1	4	1	4	1	4	1	3	1	3	9	4	1	3	1	2	9	3	1	3	9	3	9	2	1	1	1	2	1992	1	1
40	5	88	7																																				2	2	1	2	1974	2	1
41	10	85	5	4	1	4	1	4	1	4	1	4	1	4	1	4	1	4	1	4	1	4	1	3	1	3	1	3	1	2	1	3	1	2	1	2	1	1	1	2	1	2	1991	1	1
43	90	9	1	3	1	4	1	4	1	2	9	5	1	4	9	3	1	3	9	4	1	3	1	3	1	3	9	1		2	9	3	1	2	9	5	1	2	1	2	10	5	1989	1	1
47	40	55	5	2	1	4	1	2	1	4	1	4	1	4	1	3	1	3	1	3	1	3	1	1	1	3	9	4	1	1	1	3	1	1	2			2	2	1	1	2	1992	1	4
49	90	10	0																																			1	2	1		3	1979	1	1
51	50	50	0	5	1	4	1	4	1	5	1	5	1	2	9	4	1	5	1	3	1	3	1	3	9	3	1	2	9	1	9	4	1	3		3		1	1	1	1	1	1984	1	1
56	45	55		3	1	4	1	4	2	4	1	4	1	4	1	4	2	1	2		1	3	1	3	1	3	1	3	1	1	1	3	1	4	1	5	1	1	1	1	1	2	1972	2	1
70	5	92	3	3	1	4		2	1	3	1	5	1	4	1	4	1	2	9	4	1	3	1	2	9	4	1	4	1	2	9	3	1	2	1	2	1	1	2	2	1	2	1985	2	1
71	50	45	5	3	1	5	1	4	1	3	1	4	1	2	1	2	1	3	1	2	1	2	1	2	1	3	1	2	1	2	1	2	1	2	1	5	1	2	2	2	2	5	2003	1	4
72	0	0	0	3	1	3	1	3		2	9	4	1	2	9	3	1			2	1	3	1	1	9	3	9	2	1	1	9	3	1	2	1	2	1	2	1	1	3	5	1981	2	1
75	96	2	2	2		4		4		2		4		2		3		4		3		3		1		3		2		1		1		4		3		1	2	2	9	2	1992	1	2
97	5	90	5	3	1	4		3		1		2		2		5		2		4		3		1		3		3		1		1		1		2		2	2	2	1	2	1980	1	1
119	5	93	2	3		4	1	3	1	3	1	4	1	4		4		4		4		3		2		3		3		1		3		2		3		2	2	1	1	2	1981	1	1
120	40	60	0	3	9	4	1	3	9	2	9	4	1	4	9	4	9	3	9	4	1	1		1		2		3	1	1		3	1	1		2		2	2	1	1	2	1966	2	1
122	18	80	2	3	1	3	2	4	1	4	1	4	1	5		3	2	3	9	4	9	2	9	2	9	3	9	3	1	1	9	3	1	2	9	5	1	1	1	2		2	1995	1	1
125	10	88	2	2	9	4	1	4	1	1		4	1	4	1	4	1	4	1	4	1	3	1	1		3	9	1		1		3	1	1		4	1	2	1	1	1	2	2000	1	1
133	15	75	10	4		4		4		3		4		3		5		3		4		4		4		4		4		4		4		3		4		1
135	95	5		4	1	4	9	4	1	4	1	4	1	4	9	4	1	4	1	4	1	3	9	3	9	4	1	4	1	3	9	3	1	3	9	5	1	2	2	2	2	4	1993	1	1
136	0	100	0	4		4		3		2		4		3		3		2		3		3		2		4		2		2		3		2		4		1	2	1	3	5	2001	1	1
143	5	93	2	2	9	3	9	4	1	2	1	5	1	3	1	3	1	3	1	3	1	3	1	3	1	3	1	2	1	1	9	3	1	1	9	4	1	1	1	2	1	2	2004	2	4
149	70	27	3	4	1	4	1	3	1	4	1	4	1	4	9	4	9	4		4	1	3	1	3	1	3	9	3	1	3	9	4	1	4	1	5	1	1	1	1	7	4	1961	1	4
158	75	25	0	2	1	4	1	4	1	3	1	4	1	5	1	4	1	3	1	4	1	2	1	2	1	3	9	2	1	2	1	3	1	2	1	3	1	1	1	1	7	4	1982	2	1
165	20	70	10	2		4	1	4	1	4	1	5	1	5	1	5	1	5	1	4	1	2	1	2	1	2	1	1	1	1	1	1	1	1	1	2	1	1	2	2	1	2	1985	1	1
175	40	55	5	3	9	3	1	4	9	2	9	4	1	4	1	4	1	2	9	4	1	3	1	3	1	3	1	5	1	2	9	4	1	2	9	3	1	2	2	2	1	1	1976	2	1
177	5	94	1	3	1	3	9	4	9	2	9	4	1	4	1	4	9	3	9	3	9	3	1	3	1	4	9	2	9	1	9	3	1	4	9	5	9	2	2	1	1	2	2002	1	1
181	85	14	1	3	9	4	1	4	1	2	9	4	9	4	9	4	1	1	9	3	1	1	9	1	9	3	9	3	9	1	9	3	9	3	9	4	1	1	2	2	2	5	1993	2	1
190	95	2	3	5	1	4	1	3	9	5	9	5	2	5	2	4	9	4	9	5	1	4	9	4	9	5	1	5	1	4	9	4	9	3	9	4	1	1	2	1	1	3	2004	1	2
196	20	75	5																																				1	2	1	2	1987	1	1
197	0	100	0	4	9	4	9	5	1	4	1	4	1	4	9	4	1	3	1	5	1	3	1	2	1	4	9	3	9	1	9	3	1	2	1	3	1	2	1	2	1	2	1983	1	1
203	0	100	0	4	1	4	1	3	1	4	1	4	1	4	1	5	1	4	1	5	1	4	1	3	1	3	1	3	1	2		3	1	3	1	5	1	1	1	1	10	2	1979	2	1
204	80	18	2	3	9	5	1	5	1	3	1	5	1	1	2	1		1		1		1		1		4		4		1		1		3		1		2	1	1	1	1	1987	1	3
207	5	95		3				4		4		4		4		4		4		4		4		2		4		2		2		3		2		5		2	1	2	1	2	1977	2	1
209			0	4	1	4	1	4	1	4	1	4	1	4	1	4	1	3	1	4	1	3	1	1	1	3	1	3	1	3	1	4	1	3	1	4	1	1	1	1	5	3	2000	1	1
220	15	75	10	3	9	4	9	4	9	2	9	3	9	4	9	4	9	3	9	4	9	3	9	2	9	3	9	3	9	2	9	3	9	3	9	4	9	1	2	2	1	2	1992	1	1
227	30	69	1	2	1	3	1	4	1	2	1	4	1	1	1	2	1	3	1	2	1	2	1	2	1	2	1	3	1	1	1	3	1	1	1	5	1	1	2	1	1	2	2004	1	1
231	75	20	5	3	2	2	2	3	2	1		4	1	3	1	2	1	2	2	2	2	2	9	2	2	2	2	1		1		1		1		2	9	2	1	1	1	2	1978	1	1
241	85	15	0	3	1	4	1	5	1	3	1	4	1	3	2	4	1	4	1	4	1	2		1		2		2		1		2		2		3		2	1	1	1	4	1981	1	1
243	12	87	1	2	1	3	1	4	1	2	1	4	1	3	1	3	1	3	1	3	1	3	1	2	1	3	1	3	1	2	1	3	1	3	1	4	1	1	2	1	1	2	1988	2	1
250	5	85	10	3	2	4	9			1		4		3	9	3	1	1		3	1	2	1	1		4	9	2	9	1		3	1	1		2	2	2	1		1	2	1979	2	1
253	45	50	5	3	1	4	1	4	1	4	1	5	1	4	1	2	2	1	2	4	1	2	1	4	1	3	1	2	2	1	9	2	9	2	1	2	1	2	1	1	1	2	1991	1	1
264	20	75	5	2	1	4	1	4	1	4	1	4	9	4	1	3	1	3	1	4	1	3	1	2	1	4	9	1	9	1	9	3	1	1	9	4	1	2	2	1	1	2	2003	1	1
271	95	5		3	1	3	9	4	1	4	1	4	1	4	1	4	9	4	1	4	9	2	1	2	1	2	9	2	1	1	9	1	9	2	9	5	1	1	2	2	10	5	1996	1	1
272	30	60	10	3	1	5	1	4	1	3	9	5	1	5	1	3	1	2	9	4	1	4	1	3	1	3	9	2	1	1	9	2	1	1	9	5	1	2	2	2	1	2	2001	1	1
276	75	23	2	3	1	3	1	4	1	3	1	4	1	3	1	3	1	2	1	3	1	3	1	3	1	2	2	2	2	1	1	3	1	3	1	4	1	2	2	2	1	2	1977	2	1
279	10	90				4	1	4	1	4	1	4	1	4	1	4	1	4	1	4	1	4	1	1	9	3	9	1	9	1	9	2	9	2	9	1	9	1	1	1	1	1	1957	1	1
280		95	5	2	1	4	1	3	9	2	1	4	1	4	1	3	1	4	1	4	1	4	1	3	1	4	1	2	1	1	1	2	1	2	1	2	1	1	2	1	1	1	1973	1	1
281	0	95	5	3	1	4	1	4	1	4	1	4	1	5	1	4	1	4	1	4	1	4	1	2	1	3	1	2	1	1	1	3	1	1	1	1	1	1	1	2	1	2	2005	1	1
282	20	78	2	2		3	1	3	1	2		3		4	1	3		2		4		2		2		3		2		1		2		1		3		2	1	2	1	2	1998	1	1
304	90	10	0	4	1	4	1	4	1	4	1	4	1	4	1	4	1	4	1	4	1	3	1	4	9	3	9	4	9	3	9	2	9	3	1	3	1	1	1	2	2	4	1983	2	1
306	0	100		4		4		4		4		4		4		4		4		4		1		1		1		1		1		1		1		5		1	1	2	9	2	1960	2	1
308	50	50	0	3	9	3	9	3	9	4	9	4	9	2	9	4	9	4	9	4	9	5	9	3	9	2	9	3	9	4	9	2	9	5	9	5	9	2	2	1	2	4	1995	2	2
311				4	1	4	1	4	1	3	2	5	1	5	1	3	1	3	1	3	1	3	1	2	9	2	9	3	9	1	9	3	1	1	9	2	1	1	2	2	1	2		1	4
313	20	78	2	2	9	4	9	4	1	2	9	4	1	2	9	5	1	4	1	4	1	2	1	1	9	4	1	1	9	1	1	2	1	3	1	3	1	1	1	1	1	2	1964	2	1
314																																							1	1	4	5	1978	2	1
315	75	20	5	3	1	5	1	4	1	2	9	5	1	5	9	4	9	3	1	5	9	4	1	4	1	3	9	2		1	9	1	9	2	9	5	1	2	2	2	1		2005	1	1
317	20	75	5	3	1	5	1	5	1	5	1	5	1	5	1	3	9	4	1	4	1	4	1	4	1	4	9	2	9	1	9	1	9	1	9	3	1	2	2	1	1	2	1971	2	1
321	10	80	10	5	1	5	1	5	1	5	1	5	1	5	1	2	9	2	9	3	1	3	1	1	9	3	1	1	9	1	9	1	9	1	9	1	9	2	1	1	1	2	1999	2	1
337	90	10	0	4	1	4	1	4	1	4	1	4	1	4	9	4	1	3	1	5	9	4	1	4	1	3	9	4	1	1	9	3	1	3	9	4	1	1	2	2	8	4		1	1
340	15	75	10	4	1	4	1	4	1	4	1	4	1	4	1	4	1	4	1	4	1	4	1	4	1	4	9	4	9	4	9	2	9	2	9	3		2	2	2	1	2	1990	1	1
343	10	80	10	2		2		2		2		3		3		4		3		3		3		1		2		1		1		1		1		2		2	2	1	1	2	1994	1	1
352	95	5	0	3	1	4	1	5	1	3	1	5	1	3	9	4	1	2	9	4	1	2	9	2	9	2	9	4	1	1	9	4	1	3	1	5	1	1	1	2	5	5	1999	1	2
357	40	50	10	2	9	4	1	4	1	2	9	5	1	4	9	5	9	5	9	5	1	5	9	3	9	3	9	3	9	1	9	1	9	2	9	4	9	2	2	1	7	4	2005	1	1
362																																						2	1	2	10	5	1955	2	1
364	0	98	2	3	1	3	1	2		3	1	4	1	3	1	4	1	4	1	4	1	3	1	2	9	3	1	2	9	1	9	3	1	1	9	2	1	2	2	1	1	1	2000	2	1
368	1	95	4	2	1	4	1	4	1	2	9	4	1	1	9	3	9	1	9	3	1	3	1	3	1	3	9	2	9	1	9	1	9	1	9			2	1	2	1	2	1991	1	1
369	30	65	5	1	1	5	1	4	1	3	1	5	1	4	1	4	2	3	1	4		2	2	2	1	3	9	1	9	1	9	2	1	1	9	5	1	2	1	2	1	1	1982	1	2
371	10	80	10	2	1	4	1	3	1	2	1	5	1	4	1	3	1	4	1	4	1	4	1	3	1	3	1	3	1	2	1	3	1	1	1	3	1	2	1	1	1	2	1988	2	4
372	50	49	1	3	1	5	1			3	1	5	1	5	1	5	9	3	9	3	9	3	1	2	9	3	9	2	9	1	2	2	9	2	9	5	1	1	1	1	1	2	1986	1	4
376	30	60	10	1		4		4		1		4		2		4		3		4		2		2		3		3		3		2		2		2		1	2	2	1	2	1993	1	1
377	100	0	0																																			1	1	2	2	4	1979	1	1
378																																						2	1	2	7	4	1989	1	1
380	10	85	5	1	9	4	1	5	1	2	1	5	1	5	1	4	1	1	9	4	1	3	1	2	1	3	9	2	9	1	9	3	1	2	9	1	9	2	2	2	1	2	1978	2	1
398	35	60	5	3	9	4	1	4	1	3	9	4		3	9	3	9	3	9	3	9	3	9	2	9	3	9	2	9	1		3	1	2	9	2	9	2	2	2	1	2	1996	1	1
400	5	90	5																																				1	1	1	2	1983	1	1
407	10	80	10	3	2	4	1	4	9	2	9	4	9	2	2			1	9	2	1	2	1	2	1	3	9	1	9	1	9	2	1	1	9	1	9	2	1	2	1	2	1969	2	1
408	88	10	2	4		5		4		3		5		4		4		4		4		4		3		3		5		1		1		3		4		1	1	1	2	4	1982	1	1
415	70	28	2																																			1	1	2	6	5	1960	2	1
418	70	30	1	3	1	4	1	5	1	3	1	4	1	4	1	4	1	3	1	3	1	4	1	3	1	4	1	2	9	2	9	2	9	2	9	3	1	2	2	1	1	2	1993	1	4
428				3	9	3	1	3	1	2	9	4	1	5	1	4	9	4	1	4	1	3	9	2	9	2	1	2	1	1		3	1	2		5	9	2	1	1	1	5	1986	1	1
430	2	96	2	3	1	4	1	4	1	2	9	5	1	3	9	4	9	4	1	4	1	3	9	2	9	4	1	3	9	1	9	3	1	3	1	3	1	1	2	2	1	2	1972	2	1
432																																						2	1	2	2	4	1983	1	1
434	30	45	5																																				1	2	1	2	1994	1	1
436	40	60	0	1	1	4	9	2	1	2	9	4	1	2	9	4	1	2	9	2	9	4	9	1	9	2	9	2	1	1	9	2	1	1	9	4	1	1	2	1	1	2	1990	2	1
444	25	75	0	4	9	3	9	4	1	2	9	4	1	3	9	5	9	1	9	5	9	3	9	1	9	1	9	3	9	1	9	1	9	3	9	5	1	1	2	1	1	4	1995	2
446	20	70	10																																			1	2	1	1	1	1999	2	4
455	75	25	0	3	9	4	9	4	9	2	9	5	9	1	9	3	9	2	9	4	9	3	9	2	9	2	9	1	9	1	9	1	9	2	9	5	9	2	2	1	2	5	1995	1	1
457	75	24	1	3		3		4		3		5		5		3		2		3		4		3		4		3		1		3		3		5		2	2	2	1	2	1987	2	1
458	40	55	5	2	9	4	9	3	9	3	1	5	1	3	1	4	9	4	9	3	1	3	1	2	9	4	9	3	1	1	9	3	1	3	9	5	9	2	2	1	1	2	1997	1
462	3	96	1	2	9	4	9	4	1	3	1	4	1	4	1	4	1	2	9	4	1	2	9	2	9	3	9	3	9	2	9	2	9	2	1	3	1	2	1	1	1	1	1985	2	1
463				4	1	5	1	4	1	3	1	5	1	4	1	4	1	4	1	4	1	4	1	3	1	4	1	1	1	2	1	3	1	3	1	3	1	1	1	2	3	3	2002	1	1
468	8	90	2	3	1	4	1	4	1	1	1	4	1	3	1	4	1	1	1	3	1	3	1	1	1	1	1	1	1	1	1	1	1	1	1	1	1	2	1	2	1	2	1999	1	4
471	15	80	5	2	1	3	1	3	1	2	1	3	1	3	1	3	9	3	9	3	1	2	1	2	1	3	9	2	1	1	9	2	1	3	1	4	1	2	1	2	1	1	1980	2	1
473	15	80	5	3	1	3	9	4	9	3	9	4	1	2	9	4	9	4	9	4	9	3	9	1	9	3	9	3	9	1	9	3	1	2	1	3	1	1	1	1	1	2	2001	1	4
477	45	50	5
478	30	60	10	2	9	5	1	4	1	3	1	5	1	2	1	5	1	3	1	4	1	2	1	2	9	3	1	2	1	1	9	1	9	1	9	3	1	2	1	1	1	2	1979	1	1
488	45	54	1	1		3	9	3	1	1		5	1	3	1	4	1	3	1	3	1	2	1	2	1	3	9	1		1		2	1	4	1	4	1	2	2	2	1	2	1986	2	1
489	25	74	1	3	1	4	9	4	9	4	9	4	9	3	9	4	9	3	9	4	9	3	9	3	9	4	9	4	9	2		3	9	3	9	3	9	1	1	1	1	2	1975	2	1
490	10	85	5	3	1	4	1	3	9	3	9	4	1	3	9	3	1	2	1	4	1	3	1	3	1	3	1	3	1	2	9	3	1	3	1	4	1	1	1	2	1	2		2	1
491	70	20	10																																			2	1	2	2	4	1984	2	1
501	10	75	15	2	9	5	1	4	1	3	1	4	1	1	9	3	2	2	2	4	1	5	1	3	1	3	9	3	1	1	9	2	9	2	9	5	1	1	1	2	1	2	1986	2	1
507	1	99		4	1	3	9	5	1	5	1	4	1	5	9	5	1	5	1	5	1	5	9	3	1	4	9	2	2	1	9	3	1	1	2	5	1	1	1	2	9	2	1989	1
508	80	17	3	3	9	5	9	4	1	3	9	5	1	5	1	3	1	1	9	3	1	3	1	3	9	3	9	3	9	1	9	2	2	4	1	5	1	2	1	2	1	2	2001	1
509	60	30	10	4		4		4		3		5		5		3		3		4		4		2		3		3		2		4		3		4		1	1	1	1	2	2002	1	2
510	5	94	1	3	1	4	1	4	1	5	1	4	1			5	1	3	1	3	1	3	1	1	9	4	1	3	1	1	9	2	1	1	9	2	1	2	2	1	1	2	1990	1	4
523	50	45	5																																			2	2	1	7	5	2007	1	3
531	69	30	1	4	1	5	1	3	1	3	9	5	1	4	9	4	1	3	9	4	1	3	1	2	9	2	9	2	1	2	9	3	1	2	9	2	1	1	1	2	9	2	1984	1	2
534	6	30	10	2		4	1	4	1	2		5	1	2		4	9	2		2		2		2		3	9	1		1		1		2		2		1	1	2	1	2	1990	1	1
538	95	2	3	2	9	4	9	3	9	3	9	4	1	3	9	3	9	4	1	3	9	3	1	3	1	2	1	2	9	1	9	3	1	2	9	5	1	1	1	1	9	5	1978	1	1
541	1	95	4	3	1	2		4		2		4		1		3		1		4		2		1		4		3		1		3		1		1		2	2	2	1	2	1985	2	1
547	68	30	2	3	1	5	9	4	9	2	9	5	1	1	2	3	1	2	1	3	1	3	1	1	9	2	9	3	9	1	9	3	9	1	9	1	9	1	2	2	1	2	2000	1	1
552	60	40	0	3	9	4	1	4	1	2	9	4	1	4	2	5	2	4	2	4	1	3	9	3	9	2	9	3	1	1	9	5	1	1	9	2	9	2	2	1	1	2	1994	1	2
553	20	70	10	2	1	4	1	4	9	3	9	4	1	2	9	3	1	2	9	3	1	2	9	1	9	3	1	3	1	1	9	3	1	3	1	5	1	1	1	1	1	2	1987	1	1
554	5	90	5	3	1	4	1	4	1	3	9	4	9	2	9	3	1	1	9	4	1	2	9	1	9	3	9	2	9	1	9	3	1	2	1	4	1	2	2	1	1	2	1988	1	1
559																																							1	2	4	5	1980	2	1
561	85	15	4	4	1	1	2	4	1	5	1	5	1	4	1	3	1	3	1	3	1	2	1	1	9	3	2	2	2	1	9	3	1	1	9	5	1	2	1	2	5	3	2002	1	2
562	60	38	2	3	9	3	9	3	9	4	9	4	9	4	9	3	9	3	9	4	9	4	9	2	9	3	9	1	9	1	9	2	9	2	9	3	9	2	2	1	1	1	1973	1	1
572	10	90	0																																			2	2	2	1	2	1991	1	1
578	3	95	2	3	1	4	1	2	2	3	1	4	9	5	9	2	9	2	9	3	9	3	9	2	9	3	9	4	1	1	9	4	1	3	1	4	1	1	2	1	1	2	1999	1	1
587	10	88	2	4		4		3		5		5		4		4		4		4		4				3		4		1		4		2		2		1	2	2	1	2	1975	1	4
591	95	5	0	4	1	4	9	4	9	4	1	4	1	4	9	5	9	4	9	4	1	4	1	3	1	3	9	3	1	2	9	3	1	4	1	5	1	1	1	2	2	5	1956	1	4
592	85	14	1	2	9	4	9	4	1	3	1	5	1	2	9	4	1	2	9	4	1	2	9	2	9	3	9	1	9	1	9	2	9	1	9	4	1	1	2	2	2	5	2005	1	1
595	30	69	1	1	1	4	1	4	1	3	1	5	1	5	1	4	1	5	1	5	1	4	1	3	1	3	1	4	1	1	1	3	1	2	1	4	1	2	2	1	1	2	1976	1	4
599	85	15	0	4	1	4	1	3	9	4	1	4	1	1	9	2	1	2	9	2	1	3	1	2	1			3	9	1	9	1	9	2	1	5	1	2	2	1	1	1	1982	2	2
617	40	58	2	2		4		4		3		5		1		1		1		3		3		3		2		3		1		2		3		4		2	2	1	1	2	1965	2	1
618	30	60	10	2	1	4	9	4	9	3	9	4	1	2	9	4	9	3	9	4	1	2	1	1		1		2	1	2	9	2		2		4	1		1	2	1	2	1990	1	1
626	85	0	15	4	1	5	1	4	1	3	9	5	1	4	1	3	9	4	1	4	1	2	1	1		2	2	3	1	1		3	1	1		2		1	1	2	10	2	2005	1	2
628	50	30	20	3	1	4	1	3	1	2	9	5	1	4	1	5	1	4	1	5	1	4	1	4	1	4	1	1	9	1	9	2	1	2	2	5	1	2	2	1	7	4	2005	1	2
632	0	50	50	4		5		4		5		5		5		3		5		4		3		3		2		3		2		4		4		5		1	1	2	1	2	1957	2	1
636				1		1		1		1		1		1		1		1		1		1		1		1		1		1		1		1		1		1	1	1	4		1994	1	1
637	15	84	1	3		3		4		3		4		1		5		5		5		3		2		4		3		1		3		1		2		2	2	2	1	2	1978	1	1
640	40	55	5	4	1	4	9	4	9	5	1	5	1	4	1	3	9	4	1	3	1	3	1	3	1	3	1	3	1	2	9	3	1	2	9	4	1	1	1	2	9	5	1983	1	3
641	90	10		3	9	3	9	4	9	3	9	4	9	3	9	4	1	2	9	4	1	3	9	2	9	2	9	3	9	1	9	3	9	1	9	3	9	2	2	2	2	5	1979	1	1
661	5	90	5	3	1	4	1	4	1	2	9	3	9	4	9	4	1	4	9	4	9	2	9	3	9	3	9	3	9	1	9	3	9	1	9	3	9	2	2	1	1	2	2003	1	1
662	10	80	10	4	1	3	1	3	1	2	1	3	1	4	1	3	1	3	1	4	1	4	1	2	1	3	1	3	1	1	9	3	1	2	1	5	1	1	1	2	1	2	1986	1	1
680	30	70	1	4	1	4	1	4	1	3	9	4	1	3	1	3	1	4	1	4	1	3	1	3	1	4	1			3	1	3	1	4	1	5	1	1	1		10	1	1981	1	1
683	10	80	10	2	1	4	1	4	1	2	1	4	1	3	1	3	1	3	1	3	1	3	1	2	1	3	1	2	1	1	1	1	1	1	1	3	1	2	2	2	1	2	1989	2	1
696	80	15	5	4	1	5	1	5	1	5	1	5	1	4	1	4	1	4	1	4	1	4	1	2	1	4	1	2	1	1	1	2	1	2	1	5	1	1	2	2	1	2	1980	2	1
698	0	90	10	4	1	5	1	4	1	1	9	4	9	1	9	4	9	1	9	4	9	4	1	1	9	4	9	1	9	1		4	1	3	9	1	9	1	1	2	1	2	1971	2	1
699				1	9	5	9	5	9	1	9	5	9	5	9	3	9	3	9	4	9	3	9	2	9	3	9	1	9	2	9	5	9	3	9	4	9	2	2	1	7	4	2001	1	1
704	20	75	5	3	1	4	1		9	3	9	4	1	2	9	4	9	2	9	3	9	2	9	2	2	2	2	3	9	1		2		2		4	1	1	1	1	1	1	1965	2	1
719	15	80	5	9	9	1	9	4	1	2	9	4	1	2		3	1	2	1	3	1	3	1	3	1	3	1	2	9	1	9	3	1	2	1		1	2	2	1	1	1	1993	1	4
721	20	75	5	3	1	4	1	4	1	3	1	4	1	4	1	3	1	4	1	3	1	3	1	2	1	3	1	2	1	2	9	3	1	4	1	5	1	2	2	1	1	2	1994	2	4
723	0	100		1		5	1	5	1	1		5	1	5	9	5	9	4	9	5	1	1		4		3		3	1	1		3	1	1		3	1	2	1	2	1	2	1978	1	2
729	10	85	5	3	1	4	1	4	1	3	1	5	1	4	1	5	1	3	1	3	1	2	1	2	1	3	9	2	9	1	2	3	1	2	1	2	1	2	2	2	1	1	1971	1	1
730	3	96	1	2	9	3	9	4	1	3	1	4	1	4	1	4	1	2	9	4	1	3	9	2	9	3	9	3	9	1	9	2	9	1	9	5	9	1	2	2	1	2	1997	1	2
736	20	75	5	3	1	3	9	4	1	2	9	5	1	3	1	3	9	2	9	3	1			2	9	3	9	3	9	3	9	3	1	2	9	2	9	2	2	2	1	2	1991	1	1
741	9	90	1	3	9	3	9	4	1	2	9	4	1	1	9	3	1	3	1	3	1	3	1	1	1	3	1	2	1	1	1	2	1	1	9	5	1	1	2	1	1	2	2001	1	1
743	4	95	1	3	1	3	1	2	9	3	2	4	1	4	2	4	2	4	1	4	1	4	1	2	2	3	2	2	2	2	2	2	2	2	2	3	1		2	2	1	2	1992	1	1
750	90	10	0	4	1	4	1	4	1	4	1	4	1	4	1	3	1	3	1	3	1	3	1	3	1	4	1	2	9	3	1	3	1	3	1	5	1	2	1	2	2	4	1987	1	1
753	30	70	0	1		3	1	4	1	1		4	1	3	1	3	1	1		3	1	2	1	1		3	1	2	1	1		2		1		2	1	2	2	1	1	1	1999	1	4
754	0	100	0	5	1	5	1	5	1	5	1	5	1	3	1	3	2	5	1	5	1	5	1	5	1	3	2	4	1	2	9	4	1	3	1	3	1	1	1	2	9	5	1968	2	4
759	0	80	20	5	1	5	1	5	1	5	1	5	1	5	1	5	1	5	1	5	1	5	1	5	1	5	1	5	1	2	9	5		5	1	5	1	1	1	2	1	2	1968	2	1
767	15	80	5	4	1	5	1	4	1	5	1	5	1	3	9	4	9	2	9	4	1	4	1	2	1	2	9	1	9	1	9	2	1	1	9	5	1	1	1	2	2	4	1963	2	1
769	90	78	3	4	1	4	1	4	1	3	1	4	1	4	1	4	9	4	1	4	1	4	1	2	9	3	9	3	1	2	9	3	1	3	1	4	1	1	1	1	10	4	1991	1	1
770	40	60	0	2	9	4	9	4	9	2	9	4	9	4	9	5	9		9	5	9	3	9	3	9	3	9		9	1	9	4	9	2	9	4	1	1	1	1	7	4	1996	2	1
772	10	85	5	2	1	3	1	4	1	2	9	4	1	2	9	5	1	3	1	3	1	2	1	1	9	3	1	3	1	1		3	1	1		3	1	1	2	2	1	2	1982	1	2
776		100		3	9	4	9	3	9	2	9	4	9	3	9	5	9	4	9	5	9	3	9	1	9	3	9	1	9	1	9	1	9	1	9	4	9	1	2	2	3	5	1973	1	1
779	80	15	5																																				2	1	9	2	1983	2	2
782	90	5	5	5	1	4	1	5	1	4	1	4	1	4	1	3	1	2	1	4	1	1	1	2	1	2	1	1	1	1	1	1	1	1	1	4	1	1	1	1	8	4	2005	1	2
785	0	95	5	2		4		3		2		4		1		4		3		4		3		2		2		1		1		1		1		5		2	1	2	1	2	2004	1	1
787	45	55	5	4								4		3				4		4				4		4		4				3		4		4		1	2	1	1	2	1966	1	6
789	85	15	0	4	1	4	1	4	1	4	1	4	1	3	9	3	9	3	1	3	1	3	9	2	9	4	9	3	1	2	9	3	1	3	9	4	1	1	1	2	2	5	1996	2	1
798	5	90	5	2		3		3		2		3		4		5		4		4		3		1				2		1		3		2		2		1	2	2	1	2		2	1
802	15	84	1	3		3		2		2		4		4		4		4		4		3		1		4		3		1		2		2				2	2	2	1	2	1986	1	1
803	0	98	2	3	1	4	1	4	1	3	1	5	1	5	1	4	1	4	1	4	1	4	1	4	1	3	1	2		1		1		3		1		1	1	2	1	2	1965	2	1
806	5	93	2	4		4		4		4		4		4		3		4		3		4		4		4		4		1		2		2		4		2	1	1	1	1	1970	2	1
810	15	85	0	2	1	3	1	4	1	2	1	4		4	1	4	1	4	1	4	1	3	1	1	9	3	9	2	9	1	9	2	1	2	9	4	1	2	2	2	1	2	1982	2	1
812	55	40	5	3	9	4	9	3	9	4	9	5	9	5	9	3	9	3	9	3	9	4	9	2	9	4	9	3	9	1	9	2	9	2	9	3	9	1	2	2	1	2	1964	2	1
813	65	33	2	2		3	1	2		2		4	1	2		5	1	1		4	1	3	1	2		3	1	3		1		2		1		2		1	2	2	1	2	1984	2	1
814	20	80	0	4	1	4	1	4	1	3	1	3	1	2	9	3	1	1	9	3	1	3	1	1	1	3	9	1	1	1	1	2	1	2	1	2	1	1	1	2	9	2	1968	2	1
819	15	80	5	4		5		4		4		4		4		4		4		4		3		1		3		3		1		3		3		3		1	1	2	1	2	1972	2	1
820	0	50	50	3	1	4	1	4	1	3	9	5	1	4	9	2	9	2	9	3	9	2	9	1		2	9	4	1	1		4	1	1				1	2	1	1	2	1999	1	1
821	60	35	5	3	9	4	1	4	1	3	1	5	1	5	1	5	1	4	1	5	9	2	1	1	9	3	9	1	9	1	9	1	9	3	1	5	1	1	2	2	7	4	2005	1	1
823	10	80	10	4	1	4	1	2	1	4	1	4	1	1	9	2	9	2	9	4	1	4	1	2	9	3	2	2	9	1	9	2	9	1	9	2	1	2	2	2	1	2	1980	1	1
825	15	80	5	3	9	2	9	3	1		1	2	9	2	9	3	1	3	9	2	9	2	9	3	1	3	1	4	1	1	9	1	9	1	9	2	9	2	2	1	1	1	1983	1	1
829	20	75	5	4	1	4	1	4	1	3	1	4	1	3	1	3	1	3	1	3	1	3	1	2	1	3	1	2	1	2	1	4	1	3	1	2	1	1	1	2	1	1	1977	2	1
830	90	0	10	3	1	4	1	3	1	2	9	5	1	2	9	2	2	2	1	3	9	3	1	1	1	1	9	2	1	1	9	3	1	1	9	3	1	1	2	2	10	5	1998	1	1
831				1		1		1		1		1		1		1		1		1		1		1		1		1		1		1		1		1		2	2	2	10	5	1995	1	1
833	10	90		3		4		5		4		5		3		4		4		5		4		3		2		2		1		5		3		5		2	2	2	1	2	2002	1	4
836	70	20	10	4	9	4	1	4	1	3	1	5	1	3	9	5	9	2	9	4	1	2	9	2	9	4	1	2	9	1	9	1	9	3	1	5	1	1	2	1	10	5	1991	2	4
837	35	60	5	3		4		4		3		5		5		4		4		4		3		3		5		4		1		4		3		3		2	2	2	1	2	2004	1	1
850	40	59	1	3	1	4	1	4	1	3	1	4	1	4	1	3	1	2	1	3	1	3	1	3	1	3	1	3	1	1	1	3	1	3	1	5	1	2	2	1	1	1	1999	1	1
852	50	40	10	2	9	4	1	4	9	3	9	4	1	2	2	3	2	1		3	2	2	1	3	1	3	9	5	1	1	9	5	1	1	9	5	1	2	2	1	7	4	1995	1	1
853	0	99	1	2	2	3	9	4	1	2	1	4	9	1	9	2	9	1	9	3	1	3	1	3	9	2	9	1		1		2		3	9	3	9	2	2	1	1	2	1998	1	6
860	50	47	3	3	1	4	1	5	1	4	1	4	1	1		3	9	3	1	3	1	3	1	2	9	3	9	2	9	1	1	1	1	5	1	5	1	1	1	1	1	2	2004	1	1
861	0	95	5																																			2	1	1	1	2	1982	1	3
867	20	70	10	3	1	4	1	4	1	3	1	4	1	2	9	3	1	3	1	4	1	3	1	2	9	3	1	1	9	1	9	3	1	1	9	2	1	2	2	2	1	2	1987	1	1
868	10	90		3	1	4	1	4	1	3		4		3	1	3	1	3		3	1	3		3		4		3		1		3		3		2		2	2	1	1	2	2003	1	4
870	90	9	1	4		3		3		4		5		4		3		4		4		3		2		2		2		1		2		2		3		1	1	1	9	3	1999	1
875				3	1	4	1	2	1	3	9	4	1	3	9			2	9	3	1	3	1	2	9	3	1	1		1		1		1		1		2	2	2	1	1	1973	2	1
877	30	65	5	2		4	9	3	1	2		5	1	4	1	4	9	2	9	3	1	2		2		3	9	3	1	1		2	1	1		3	1	2	1	2	1	2	1998	2	5
879	0	75	15	2	1	2	1	1	1	2	1	4	1	2	1	4	1	4	1	4	1	3	1	2	1	3	1	3	1	1	1	3	1	2	1	2	1	2	1	2	1	2	1985	2	1
880	90	5	5	4	1	3	1	4	1	4	1	5	1	4	1	4	1	4	1	3	1	3	1	1	1	3	1	2	1	1		3	1	3	1	5	1	1	1	1	7	4	1987	1	1
895	90	10	0	2	1	5	1	5	1	1	1	5	1	4	1	4	1	4	1	4	1	4	1	2	1	4	1	1	9	1	9	3	9	2	9	2	1	2	2	1	1	2	1978	1	2
897	10	90	0	3	2	2	9	4	1	1	2	4	1	4	1	3	1	3	9	3	1	2	1	2	1	3	9	1	2	1	9	1	9	1	2	2	9	1	2	2	1	2	1995	2	1
900	60	49	1	4	1	5	1	4	9	3	1	4	1	4	1	5	1	4	1	5	1	5	1	2	1	3	9	3	9	1	9	2	1	2	1	1	1	2	1	1	1	2	2000	2	1
902	5	94	1																																				2	2	1	2	1990	1	1
907	5	90	5	3	9	3	9	3	9	3	9	4	1	3	9	4	1	4	1	3	1	3	1	3	1	3	9	2	9	1	9	2	1	3	9	2	1	2	2	2	1	2	1983	2	1
912	48	49	3	2		4		4		2		4		2		4		4		4		4		1		4		5		2		4		3		4		1	1	2	1	2	1984	1	1
913	30	65	5	3	1	3	1	3	1	4	1	4	1	4	1	4	9	4	9	4	9	3	1	1	1	3	1	2	2	1	9	1	2	2	2	3	1	1	1	2	1	2	2003	1	1
918	40	59	1	3		3		4		3		4		3		4		3		3		3		3		3		3		3		3		3		3		1	2	2	1	2	1960	2	4
924	20	75	5	2	1	4	1	3	9	1	1	4	1	1	9	3	1	4	1	4	1	3	1	2	1	3	1	2	9	2	1	3	1	2	2	2	1	2	2	2	1	2	2001	1	1
925	0	100	0	4	1	4	1	4	1	4	1	5	1	4	1	3	9	3	9	4	1	3	9	3	1	3	1	3	9	3	9	3	1	3	1	3	1	1	1	2	4	5	1968	2	1
926	0	100	0	2	9	3	9	3	9	2	9	4	9	3	9	4	9	4	9	4	9	2	9	2	9	2	9	2	9	1	9	2	9	1	9	4	9	1	2	2	9	2	1972	2	1
927	0	100	0	3	9	4	1	3	1	1		4	1	4	9	5	1	2	9	5	1	2	9	3	9	3	9	2	9	1	9	2	9	2	9	3	1	1	1	1	1	2	1973	2	1
928	60	30	10	4	1	4	1	4	1	4	1	5	1	4	9	4	9	4	9	4	9	4	1	4	1	4	9	4	1	3	9	3	1	4	1	5	1	2	1	1	2	4	1970	2	1
																																							2	1
